# Supplementary material for: Calcium bursts allow rapid reorganization of EFhD2/Swip-1 cross-linked actin networks in epithelial wound closure
Source: Nat Commun. 2022 May 6;13:2492. doi: 10.1038/s41467-022-30167-0 (PMC9076686; doi:10.1038/s41467-022-30167-0)
Supplement: Supplementary file 20 — Source Data [file 41467_2022_30167_MOESM20_ESM.xlsx]

## Sheet: Fig. 1b
anti-Swip-1 (green)
anti-actin (red)
17. June 2019
								RNAi #1:	v107033
								RNAi #2:	v31308
								RNAi #3:	v31307
								RNAi #4:	BL31585

## Sheet: Fig. 1g
Lamellipodia width [µm]
eGFP	Swip-1-eGFP
1.64	7.333
2.609	6.612
1.447	8.566
1.539	5.191
1.923	5.519
3.447	4.912
3.306	4.439
3.69	4.706
3.379	5.189
3.954	4.854
2.363	5.576
3.858	4.001
2.431	4.257
2.814	4.034
1.984	4.569
1.817	4.918
1.98	5.185
1.638	4.522
1.552	4.675
1.896	3.906
1.697	5.859
2.387	5.356
2.182	5.056
2.072	4.435
2.444	4.958
2.511	5.318
3.449	5.528
3.349	4.41
2.85	4.225
2.167	5.476
3.252	4.285
3.07	3.606
2.688	3.813
3.333	4.454
2.947	4.59
4.013	3.619
3.606	4.408
3.163	3.494
3.679	3.74
3.315	3.194
1.272	5.27
2.299	3.608
2.127	4.005
1.951	3.82
1.594	5.131
3.354	3.081
3.24	5.014
3.426	4.102
3.807	4.217
3.738	2.9
2.739	6.379
2.718	6.491
1.924	9.301
1.615	8.729
1.898	8.38
5.034	6.561
3.2	6.827
2.931	6.472
2.96	6.246
3.151	4.697
3.002	4.587
2.835	4.665
3.835	4.724
3.728	5.838
2.915	3.706
2.581	2.744
3.065	3.79
2.661	3.387
2.198	3.236
1.876	2.806
2.528	3.958
2.525	4.44
2.103	4.41
2.64	3.892
3.43	4.171
1.653	4.387
2.118	3.368
1.543	3.438
1.525	4.094
1.99	4.423
3.252	3.661
4.46	2.923
2.312	3.036
3.504	3.107
4.123	2.575
7.935	5.011
5.794	4.226
2.957	4.318
5.849	4.752
5.481	4.003
2.527	3.726
2.88	5.959
2.371	4.607
1.962	5.844
2.647	6.056
3.036	4.688
3.608	4.685
3.434	5.291
2.752	5.325
3.843	4.401
	3.835
	4.826
	5.309
	4.224
	5.309

## Sheet: Fig. 2b
anti-Swip-1 (green)
12. August 2019
								Note: swip∆6 was not homozygous for the deletion; swip∆7 and swip∆9 had deletions of 9 bp not leading to a frame shift

## Sheet: Fig. 2e
Lamellipodia width [µm]
Wildtype	swip∆1
3.726	2.973
3.34	4.402
3.846	2.5
3.134	2.013
4.684	2.935
4.248	2.236
2.502	2.016
3.913	2.224
4.694	1.747
3.755	3.245
3.236	1.467
3.314	5.775
2.895	4.079
4.205	1.721
3.34	2.524
3.784	4.017
2.21	2.445
2.989	2.612
2.694	2.587
2.691	3.283
1.838	3.712
3.163	3.283
3.154	2.508
4.003	3.134
1.858	3.007
2.21	2.724
3.086	3.595
2.574	2.383
3.63	3.359
2.258	2.567
3.504	2.741
3.332	2.757
2.788	2.89
2.407	2.402
2.168	1.402
3.486	2.216
2.743	2.047
2.416	1.886
2.669	2.965
3.608	3.655
2.083	2.084
2.047	3.966
3.283	2.973
3.294	2.806
2.44	3.943
1.339	2.636
2.618	3.608
2.947	3.014
2.628	2.501
5.163	3.041
5.049	2.423
1.99	3.606
6.205	2.885
4.193	2.705
3.586	3.968
3.504	2.404
3.236	3.387
3.034	2.595
3.116	3.005
3.825	1.507
3.084	2.885
5.437
4.087
3.003

## Sheet: Fig. 2f
Circularity
Wildtype	swip∆1	rescue
0.394	0.267	0.276
0.39	0.248	0.281
0.347	0.236	0.269
0.349	0.273	0.256
0.329	0.093	0.241
0.415	0.331	0.299
0.242	0.259	0.343
0.338	0.256	0.336
0.414	0.345	0.395
0.255	0.323	0.391
0.217	0.235	0.361
0.322	0.187	0.277
0.185	0.274	0.326
0.389	0.238	0.311
0.322	0.195	0.193
0.382	0.067	0.35
0.359	0.28	0.327
0.413	0.312	0.337
0.337	0.096	0.265
0.372	0.26	0.414
0.185	0.106	0.268
0.355	0.213	0.308
0.405	0.14	0.334
0.459	0.318	0.178
0.091	0.37	0.256
0.312	0.088	0.247
0.339	0.11	0.259
0.342	0.333	0.298
0.298	0.196	0.281
0.104	0.2	0.261
0.357	0.148	0.256
0.433	0.256	0.35
0.316	0.286	0.313
0.429	0.24	0.255
0.454	0.095	0.346
0.285	0.144	0.347
0.318	0.087	0.393
0.343	0.238	0.402
0.382	0.143	0.363
0.33	0.138	0.398
0.46	0.302	0.259
0.414	0.31	0.291
0.321	0.278	0.307
0.274	0.388	0.375
0.316	0.256	0.367
0.377	0.294	0.338
0.277	0.341	0.249
0.403	0.3	0.322
0.37	0.239	0.111
0.48	0.278	0.212
0.33	0.288	0.261
0.28	0.331	0.288
0.38	0.124	0.219
0.43	0.285	0.363
0.41	0.237	0.309
0.41	0.329	0.309
0.36	0.285	0.173
0.36	0.254	0.303
0.31	0.416	0.197
0.39	0.36	0.304
0.335	0.323	0.369
0.099	0.311	0.357
0.43	0.154	0.326
0.349	0.353	0.37
0.353	0.289	0.306
0.338	0.274	0.294
0.317	0.329	0.272
0.362	0.123	0.321
0.367	0.141	0.28
0.401	0.257	0.204
0.436	0.422	0.398
0.334	0.357	0.351
0.109	0.265	0.261
0.417	0.289	0.339
0.185	0.118	0.271
0.427	0.259	0.305
0.466	0.178	0.27
0.331	0.286	0.347
0.182	0.066	0.426
0.392	0.253	0.357
0.277	0.355	0.375
0.307	0.286	0.22
0.258	0.348	0.266
0.435	0.348	0.331
0.392	0.278	0.285
0.233	0.363	0.252
0.469	0.091	0.283
0.472	0.14	0.224
0.365	0.406	0.281
0.364	0.415	0.389
0.32	0.145	0.192
0.386	0.141	0.126
0.395	0.213	0.244
0.134	0.312	0.304
0.459	0.3	0.206
0.452	0.357	0.289
0.396	0.367	0.326
0.277	0.373	0.332
0.399	0.412	0.332
0.388	0.144	0.136
0.473	0.229	0.29
0.321	0.211	0.299
0.374	0.232	0.23
0.373	0.24	0.35
0.285	0.111	0.264
0.403	0.085	0.245
0.403	0.076	0.28
0.212	0.284	0.327
0.306	0.186	0.286
0.178	0.065	0.306
0.361	0.288	0.28
0.293	0.104	0.349
0.283	0.277	0.322
0.287	0.074	0.373
0.331	0.275	0.393
0.419	0.205	0.389
0.339	0.336	0.343
0.42	0.252	0.38
0.368	0.316	0.404
0.192	0.191	0.413
0.237	0.082	0.361
0.444	0.296	0.395
0.331	0.188	0.47
0.259	0.228	0.411
0.279	0.279	0.403
0.264	0.205	0.427
0.212	0.13	0.458
0.098	0.196	0.432
0.303	0.072	0.25
0.285	0.07	0.335
0.26	0.057	0.348
0.208	0.054	0.303
0.34	0.06	0.251
0.3	0.168	0.263
0.36	0.214	0.269
0.3	0.139	0.226
0.27	0.143	0.338
0.27	0.222	0.324
0.32	0.249	0.346
0.29	0.254	0.424
0.34	0.077	0.375
0.22	0.207	0.441
0.23	0.238	0.339
0.247	0.293	0.343
0.295	0.209	0.318
0.323	0.091	0.296
0.234	0.312	0.372
0.342	0.228	0.33
0.208	0.296	0.319
0.357	0.239	0.261
0.347	0.295	0.295
0.332	0.269	0.367
0.38	0.126	0.38
0.369	0.133	0.47
0.332	0.129	0.321
0.493	0.26	0.328
0.381	0.352	0.349
0.355	0.1	0.376
0.372	0.072	0.433
0.36	0.212	0.436
0.351	0.215	0.353
0.49	0.245	0.367
0.196	0.297	0.41
0.405	0.301	0.366
0.399	0.068	0.383
0.294	0.12	0.391
0.34	0.249	0.422
0.404	0.293	0.387
0.212	0.175	0.384
0.449	0.299	0.459
0.492	0.247	0.417
0.305	0.225	0.467
0.252	0.239	0.462
0.239	0.353	0.127
0.204	0.237	0.413
0.312	0.125	0.188
0.326	0.282	0.46
0.189	0.326	0.355
0.385	0.379	0.359
0.206	0.171	0.405
	0.141	0.424
	0.233	0.404
	0.275	0.392
	0.346	0.491
	0.319	0.498
	0.072	0.422
	0.074	0.49
	0.078	0.382
	0.043	0.385
	0.038	0.423
	0.431	0.464
	0.143	0.539
		0.503
		0.243
		0.386
		0.368
		0.382
		0.372
		0.431
		0.447
		0.411
		0.37
		0.357
		0.436
		0.502
		0.449
		0.397
		0.507
		0.451

## Sheet: Fig. 2m
Track speed mean [µm/min]
Wildytpe	Swip-1 overexpression	swip∆1	swip∆1, Swip-1 WT rescue	swip∆1, Swip-1 D82A/D118A rescue
3.01713	1.16499	4.44848	4.23539	1.91868
4.27968	1.17439	3.94677	4.6191	3.44919
3.41459	1.271	4.85158	1.95608	3.47706
4.21116	0.911958	4.56225	4.37171	2.85761
4.18765	2.34369	5.32371	3.46809	2.61016
1.24447	2.16354	4.24501	2.79855	2.79882
4.06278	1.69859	2.27736	1.0881	2.62627
4.45366	1.36227	2.20039	1.35741	3.97698
3.17242	3.38995	1.61781	1.81372	2.19376
2.67	2.16875	4.51246	1.55365	2.19376
2.99	2.75723	3.87915	0.957341	2.84122
2.19	2.77627	2.28206	1.32505	3.16233
1.86	1.77132	3.54928	1.5823	3.87939
1.15	0.698027	3.03986	3.79959	3.98854
1.77	1.07611	3.72444	1.68724	1.24645
2.21696	1.6783	4.3294	1.94665	1.21293
3.61566	0.25479	2.62153	1.29065	1.83064
3.95138	0.396768	3.57803	0.95512	1.25539
3.09556	0.0928559	2.64331	1.16905	1.31607
3.02226	1.79379	3.43895	1.59974	1.27468
4.6058	1.56756	5.60987	1.51477	1.57345
2.77058	2.76118	3.87761	2.0479	2.20062
1.86109	0.759668	2.90795	5.16025	1.92558
3.18508	1.2068	2.72155	2.24611	2.71408
4.18781	2.38114	4.65546	2.61834	2.46721
4.91106	1.3529	3.35959	2.6933	2.58225
7.68832	2.41722	3.4699	3.39578	3.43623
1.23906	1.75981	3.21125	1.50619	2.67387
0.918857	2.69428	3.88915	2.94505	2.1764
1.26404	1.5335	3.73581	1.45418	2.73638
1.05826	1.12187	2.61141	2.96122	2.18478
0.912355	0.841759	3.54954	2.67559	2.78662
1.51398	2.91	0.523548	3.42527	3.4209
2.48785	5.1	1.98118	3.77625	2.71544
1.18	3.45	4.41263	2.14902	2.83701
1.33	1.28927	5.64144	2.41369	1.79432
2.02	4.21889	3.8099	1.92593	1.95778
4.29	2.74379	3.24361	2.0576	1.65405
2.42	1.00042	4.86749	1.98081	1.51845
3.11569	2.61043	2.87352	1.67804	1.25139
2.69477	3.43882	6.07137	1.84304	0.803495
2.87525	1.1848	6.7531	1.13238	2.95032
0.403888	1.1387	1.60664	1.11658	2.49426
0.711338	1.23113	2.09213	1.69113	1.70336
1.16908	1.80497	3.16108	2.3238	1.82437
1.66812	2.0624	1.90824	2.17194	2.68989
1.06952	1.46347	2.76652	1.88703	1.67789
1.11645	1.22239	1.84498	1.68175	2.57022
1.79842	1.86089	1.26205	1.66691	1.85191
0.606463	2.16463	1.97303	2.41348	4.01867
0.867191	3.62865	1.66699	2.34189	1.87936
0.772732	2.70677	3.6189	5.90316	1.20064
1.5101	0.598504	6.61617	7.89486	1.59749
0.918859	0.739719	5.94714	5.62221	1.54121
0.907008	0.485805	1.85672	3.81659	3.09144
1.97684	0.876871	3.93891	3.90906	3.04077
3.35275	0.739574	2.94311	4.25229	2.77966
2.52113	1.38597	3.75858	3.70085	2.17823
2.57662	4.06347	3.85544	6.86525	1.73352
1.54569	1.36263	4.29161	3.83796	2.81359
4.27378	1.06503	2.84087	5.14783	2.18003
1.61066	1.8241	1.97718	2.43602	3.76065
4.14532	1.6369	0.832189	2.2102	4.6716
4.05504	1.30599	1.72361	1.80104	3.12277
3.01278	0.821774	1.10336	1.29967	3.89331
6.34943	0.822852	3.44324	1.67783	2.71044
2.31266	1.73591	0.882292	2.47154	3.45724
2.59581	1.6413	0.862171	2.16324	2.19225
3.86903	1.38819	0.980641	2.48344	3.57752
3.68447	1.73455	1.97758	1.23532	3.34305
1.96712	3.08053	1.17258	2.90432	3.24172
1.85482	3.34229	1.07577	2.47542	1.57818
2.1957	2.83345	1.93834	2.45368	3.02309
2.20979	4.0399	0.840602	2.96708	2.85655
2.83114	2.98733	1.86572	4.47927	1.79433
3.51915	2.82492	1.01366	3.5167	1.49501
2.98858	1.6393	2.6518	4.73153	3.31017
2.34962	2.86087	2.77708	6.8818	2.2089
2.3755	1.85584	4.19106	2.86208	2.35095
5.92607	2.69508	2.62767	6.89864	2.09768
3.31274	2.22704	2.32888	2.19567	2.18306
2.67233	1.4854	3.0118	4.15728	3.85552
2.2071	2.4765	2.98438	2.48924	2.5407
4.96906	1.79933	3.63368	3.13242	3.94672
3.72028	2.34603	6.19034	2.66611	3.86149
2.98504	3.44504	2.42381	2.00529	1.77164
5.16993	2.42345	3.39067	2.74663	3.40987
3.36883	2.83094	1.17194	2.65519	1.76437
2.73157	2.29442	2.19681	2.29445	2.59462
1.5276	2.90194	1.80517	2.11462	2.15977
1.31278	2.26523	2.49866	3.57745	2.06893
1.24805	1.9498	1.79597	3.45397	2.53115
1.19523	3.20028	2.1508	3.02897	3.19936
1.29453	2.28628	2.67689	3.2138	4.33279
2.33399	2.31839	2.66742	3.64712	2.95707
1.0348	2.23053	2.37611	2.60811	2.52066
1.70299	2.23488	3.76072	1.85881	2.11139
2.8884	1.9959	3.2735	2.91778	3.47359
1.63395	2.00658	3.30401	3.34839	1.43961
1.06395	2.70778	1.63794	3.63113	1.50806
2.1715	2.6783	4.85669	2.28992	2.81379
1.59112	1.99763	5.24834	2.79924	1.88729
0.99307	2.28353	8.93504	2.98857	2.36339
1.47452	2.76593	4.47466	2.19874	1.55281
0.754041	1.417	3.66218	2.40071	2.38733
2.61099	2.40672	2.04693	3.67569	1.99013
1.43931	2.95019	2.84741	3.55119	3.85899
0.832171	2.62182	2.65902	3.72261	2.30801
1.85826	2.09692	2.40842	2.80806	3.74515
2.42746	1.54892	2.86305	3.05991	4.67383
1.86223	1.258	3.92147	1.58927	3.92765
1.42132	2.11345	3.72655	3.08012	2.61441
1.86631	1.7237	4.6446	3.44566	2.60545
3.29264	1.38066	3.68442	2.46959	3.17985
	1.21266	6.43657	4.48358	2.73248
	1.77317	3.3249	4.43181	2.61441
	1.37242	3.69858	3.63146	2.60545
	0.898773	2.73276	5.9641	3.17985
	1.77475	3.3311	2.47565	2.73248
	2.06767	4.82868	1.5682	0.887319
	2.14682	3.70785	3.42661	0.940256
	1.27606	1.34415	4.2195	1.70414
	1.51817	5.56834	4.0871	1.22669
	1.95726	5.73784	1.87151	0.908889
	1.60492	4.81231	2.83721	1.61476
	1.74218	6.2684	3.00122	1.72729
	1.91526	5.73452	2.93836	1.25504
	1.70496	2.95046	3.11007	1.30925
	2.44612	4.13854	3.22747	0.71763
	2.27501	4.62216	1.81065	1.14231
	1.10355	5.85262	2.00577	1.70217
	1.71568	3.34225	2.77377	1.06728
	2.22035	3.43	1.91	1.45122
		5.44	3.3	2.0507
		4.41	3.43	1.7135
		4.12	1.92	1.56016
		3	2.65
		3.03	1.88
		3	2.31
		2.74	3.46068
		3.09	3.76189
		4.09	2.07934
		1.74	3.94178
		5.77	3.44971
		6.32	2.19995
		3.38	1.15878
		3.46	2.43676
		5.27	2.21509
		4.2295	2.06419
		1.8812	2.15359
		2.79385	3.54381
		2.47856	1.69944
		2.47155	2.59947
		3.58399	4.04364
		1.90044	4.02303
		2.22643	5.16829
		2.9174	2.42631
		2.94938	3.32841
		4.1056	3.52978
		4.71081	2.24505
		4.77069	3.03223
		3.32852	3.29154
		4.66021	4.65512
		4.1021	4.66808
		4.35824	2.74101
		5.06079	3.29471
		5.59462
		3.4041
		3.467
		4.11057
		3.34658
		4.1811
		5.28984
		6.93389
		4.00121
		4.7763
		1.27616
		3.91975
		3.27885
		3.70756
		3.73883
		2.59363
		2.29893
		1.94465
		2.51245
		1.20459
		2.89921
		1.59165
		1.90463
		1.91778
		1.41622
		2.80793
		2.3869
		3.01533
		4.51261
		2.23636
		1.26795
		2.24041
		3.5586
		2.17541
		3.78038
		4.51697
		3.25031
		4.66138
		3.60148
		2.76465

## Sheet: Fig. 3b
high speed sedimentation assay (+EGTA/-Ca2+)
Experiment 1											Mean
Conc. (µM)	SWIP bound (Intensity)	SWIP free (Intensity)	Background (Intensity)								Conc. (µM)	bound µM	free µM	bound/actin
0	0	0	0								0	0	0	0
1	91.833	93.146	84.216								1	0.713976	0.286024	0.089247
2	105.099	106.975	86.475								2	1.23734	0.762663	0.154667
4	109.196	114.885	89.717								4	1.99713	2.00287	0.249641
6	118.964	125.448	103.234								6	2.83264	3.16736	0.35408
8	105.408	126.057	81.843								8	3.29985	4.70015	0.412482
10	108.377	145.03	78.921								10	3.91278	6.08722	0.489097
Conc. (µM)	bound	free	Sum		bound µM	free µM	bound/actin	total Swip/total actin
0	0	0	0	0	0	0	0	0
1	7.617	8.93	16.547	0.460325	0.460325	0.539675	0.0575406	0.125
2	18.624	20.5	39.124	0.476025	0.95205	1.04795	0.119006	0.25
4	19.479	25.168	44.647	0.436289	1.74516	2.25484	0.218145	0.5
6	15.73	22.214	37.944	0.414558	2.48735	3.51265	0.310919	0.75
8	23.565	44.214	67.779	0.347674	2.78139	5.21861	0.347674	1
10	29.456	66.109	95.565	0.30823	3.0823	6.9177	0.385288	1.25
Experiment 2
Conc. (µM)	SWIP bound (Intensity)	SWIP free (Intensity)	Background bound (Intensity)	Background free (Intensity)
0	0	0	0	0
1	136.655	125.637	117.251	119.866
2	152.072	136.906	122.63	125.433
4	163.274	163.728	128.091	128.909
6	169.833	168.935	106.46	103.909
8	160.994	167.211	100.502	95.725
10	169.031	186.664	96.841	96.724
Conc. (µM)	bound	free	Sum		bound µM	free µM	bound/actin	total Swip/total actin
0	0	0	0	0	0	0	0	0
1	19.404	5.771	25.175	0.770765	0.770765	0.229235	0.0963456	0.125
2	29.442	11.473	40.915	0.719589	1.43918	0.560821	0.179897	0.25
4	35.183	34.819	70.002	0.5026	2.0104	1.9896	0.2513	0.5
6	63.373	65.026	128.399	0.493563	2.96138	3.03862	0.370172	0.75
8	60.492	71.486	131.978	0.458349	3.66679	4.33321	0.458349	1
10	72.19	89.94	162.13	0.44526	4.4526	5.5474	0.556575	1.25
Experiment 3
Conc. (µM)	SWIP bound (Intensity)	SWIP free (Intensity)	Background bound (Intensity)	Background free (Intensity)
0	0	0	0	0
1	124.412	113.959	112.327	112.776
2	134.267	128.143	109.783	115.552
4	160.85	152.225	118.553	118.851
6	156.772	152.902	116.519	113.948
8	156.246	166.891	112.788	109.617
10	159.752	175.606	110.117	107.159
Conc. (µM)	bound	free	Sum		bound µM	free µM	bound/actin	total Swip/total actin
0	0	0	0	0	0	0	0	0
1	12.085	1.183	13.268	0.910838	0.910838	0.0891619	0.113855	0.125
2	24.484	12.591	37.075	0.660391	1.32078	0.679218	0.165098	0.25
4	42.297	33.374	75.671	0.558959	2.23584	1.76416	0.27948	0.5
6	40.253	38.954	79.207	0.5082	3.0492	2.9508	0.38115	0.75
8	43.458	57.274	100.732	0.431422	3.45138	4.54862	0.431422	1
10	49.635	68.447	118.082	0.420343	4.20343	5.79657	0.525429	1.25

## Sheet: Fig. 3d
high speed sedimentation assay (-EGTA/+Ca2+)
Experiment 1											Mean
Conc. (µM)	SWIP bound (Intensity)	SWIP free (Intensity)	Background (Intensity)								Conc. (µM)	bound µM	free µM	bound/actin
0	0	0	0								0	0	0	0
1	70.108	45.438	43.853								1	0.962314	0.0376856	0.120289
2	100.956	55.155	49.435								2	1.86019	0.139806	0.232524
4	133.596	82.28	54.318								4	2.78291	1.21709	0.347864
6	130.056	113.185	54.211								6	3.07997	2.92003	0.384996
8	133.301	130.529	52.65								8	3.72724	4.27276	0.465905
10	139.791	165.219	49.529								10	4.16692	5.83308	0.520865
Conc. (µM)	bound	free	Sum		bound µM	free µM	bound/actin	total Swip/total actin
0	0	0	0	0	0	0	0	0
1	26.255	1.585	27.84	0.943068	0.943068	0.0569325	0.117883	0.125
2	51.521	5.72	57.241	0.900072	1.80014	0.199857	0.225018	0.25
4	79.278	27.962	107.24	0.739258	2.95703	1.04297	0.369629	0.5
6	75.845	58.974	134.819	0.562569	3.37541	2.62459	0.421927	0.75
8	80.651	77.879	158.53	0.508743	4.06994	3.93006	0.508743	1
10	90.262	115.69	205.952	0.438267	4.38267	5.61733	0.547834	1.25
Experiment 2
0	0	0	0	0
1	77.393	55.91	55.207	55.207
2	103.433	64.487	63.526	63.526
4	116.916	95.003	77.932	77.932
6	139.856	139.966	70.396	70.396
8	134.826	151.419	56.755	56.755
10	135.302	164.902	57.992	57.992
Conc. (µM)	bound	free	Sum		bound µM	free µM	bound/actin	total Swip/total actin
0	0	0	0	0	0	0	0	0
1	22.186	0.703	22.889	0.969287	0.969287	0.0307134	0.121161	0.125
2	39.907	0.961	40.868	0.976485	1.95297	0.0470295	0.244121	0.25
4	38.984	17.071	56.055	0.69546	2.78184	1.21816	0.34773	0.5
6	69.46	69.57	139.03	0.499604	2.99763	3.00237	0.374703	0.75
8	78.071	94.664	172.735	0.45197	3.61576	4.38424	0.45197	1
10	77.31	106.91	184.22	0.419661	4.19661	5.80339	0.524577	1.25
Experiment 3
0	0	0	0	0
1	136.854	114.33	113.727	113.727
2	148.548	119.34	116.295	116.295
4	159.074	141.684	121.864	121.864
6	168.524	172.007	131.024	131.024
8	164.675	176.377	124.087	124.087
10	166.503	188.974	125.651	125.651
Conc. (µM)	bound	free	Sum		bound µM	free µM	bound/actin	total Swip/total actin
0	0	0	0	0	0	0	0	0
1	23.127	0.603	23.73	0.974589	0.974589	0.0254109	0.121824	0.125
2	32.253	3.045	35.298	0.913734	1.82747	0.172531	0.228434	0.25
4	37.21	19.82	57.03	0.652464	2.60985	1.39015	0.326232	0.5
6	37.5	40.983	78.483	0.47781	2.86686	3.13314	0.358358	0.75
8	40.588	52.29	92.878	0.437003	3.49603	4.50397	0.437003	1
10	40.852	63.323	104.175	0.392148	3.92148	6.07852	0.490185	1.25

## Sheet: Fig. 3g
Low speed sedimentation assay
"+EGTA/-Ca2+										"-EGTA/+Ca2+
Experiment 1										Experiment 1
SWIP conc	actin Pellet	actin supp	background	actin Pellet-BG	actin supp-BG	SUM	%Pellet	%Supp		SWIP conc	actin Pellet	actin supp	background	actin Pellet-BG	actin supp-BG	SUM	%Pellet	%Supp
0.25	107.812	189.579	58.931	48.881	130.648	179.529	27.2274	72.7726		0.25	54.125	163.075	32.685	21.44	130.39	151.83	14.1211	85.8789
0.5	137.804	196.995	76.668	61.136	120.327	181.463	33.6906	66.3094		0.5	72.953	162.216	48.423	24.53	113.793	138.323	17.7339	82.2661
1	168.38	194.504	79.446	88.934	115.058	203.992	43.5968	56.4032		1	91.281	181.006	41.234	50.047	139.772	189.819	26.3656	73.6344
2	167.635	190.751	72.472	95.163	118.279	213.442	44.5849	55.4151		2	134.669	204.626	74.41	60.259	130.216	190.475	31.6362	68.3638
4	160.504	184.306	73.256	87.248	111.05	198.298	43.9984	56.0016		4	108.361	188.272	22.671	85.69	165.601	251.291	34.0999	65.9001
6	161.309	181.8	78.85	82.459	102.95	185.409	44.4741	55.5259		6	113.589	180.965	34.984	78.605	145.981	224.586	35	65
Experiment 2										Experiment 2
SWIP conc	actin Pellet	actin supp	background	actin Pellet-BG	actin supp-BG	SUM	%Pellet	%Supp		SWIP conc	actin Pellet	actin supp	background	actin Pellet-BG	actin supp-BG	SUM	%Pellet	%Supp
0.25	96.681	151.879	70.634	26.047	81.245	107.292	24.2767	75.7233		0.25	80.597	187.452	62.469	18.128	124.983	143.111	12.6671	87.3329
0.5	113.237	149.167	63.186	50.051	85.981	136.032	36.7935	63.2065		0.5	100.379	185.559	80.452	19.927	105.107	125.034	15.9373	84.0627
1	125.019	150.663	68.781	56.238	81.882	138.12	40.7168	59.2832		1	96.649	165.979	58.283	38.366	107.696	146.062	26.2669	73.7331
2	117.229	139.431	64.634	52.595	74.797	127.392	41.286	58.714		2	99.422	158.528	45.212	54.21	113.316	167.526	32.3592	67.6408
4	125.936	149.978	68.421	57.515	81.557	139.072	41.3563	58.6437		4	86.318	147.85	44.48	41.838	103.37	145.208	28.8125	71.1875
6	123.633	145.753	74.432	49.201	71.321	120.522	40.8233	59.1767		6	108.939	151.647	55.81	53.129	95.837	148.966	35.6652	64.3348
Experiment 3										Experiment 3
SWIP conc	actin Pellet	actin supp	background	actin Pellet-BG	actin supp-BG	SUM	%Pellet	%Supp		SWIP conc	actin Pellet	actin supp	background	actin Pellet-BG	actin supp-BG	SUM	%Pellet	%Supp
0.25	134.07	184.761	103.54	30.53	81.221	111.751	27.3197	72.6803		0.25	84.826	166.818	70.42	14.406	96.398	110.804	13.0013	86.9987
0.5	149.91	181.762	97.708	52.202	84.054	136.256	38.3117	61.6883		0.5	101.323	175.73	79.061	22.262	96.669	118.931	18.7184	81.2816
1	137.16	162.308	83.432	53.728	78.876	132.604	40.5176	59.4824		1	103.044	156.145	73.65	29.394	82.495	111.889	26.2707	73.7293
2	131.516	156.36	77.554	53.962	78.806	132.768	40.6438	59.3562		2	110.889	156.785	68.121	42.768	88.664	131.432	32.54	67.46
4	129.153	153.607	80.916	48.237	72.691	120.928	39.889	60.111		4	105.14	144.948	71.505	33.635	73.443	107.078	31.4117	68.5883
6	129.293	152.817	86.783	42.51	66.034	108.544	39.1638	60.8362		6	116.392	157.254	77.853	38.539	79.401	117.94	32.6768	67.3232
Mean
	+EGTA		+Ca2+
SWIP conc	%Pellet	SD	%Pellet	SD
0.25	26.2746	1.7308	13.2632	0.761524
0.5	36.2653	2.3554	17.4632	1.4102
1	41.6104	1.72316	26.3011	0.0559419
2	42.1716	2.11456	32.1784	0.478253
4	41.7479	2.08251	31.4414	2.64385
6	41.4871	2.71666	34.4473	1.56898

## Sheet: Fig. 3i
Quantification of attachment and detachment events in the absence or presence of Ca2+ with SWIP wildtype
movies size: 350x350 px	1µM SWIP +EGTA -Ca2+	Binding Events	Dissociation Events		1µM SWIP -EGTA +Ca2+	Binding Events	Remove Events		0.1µM SWIP +EGTA -Ca2+	Binding Events	Remove Events		0.1µM SWIP -EGTA +Ca2+	Binding Events	Remove Events
time: 10 min	movie 1	14	0		movie 1	11	8		movie 1	10	1		movie 1	1	1
		9	0			4	2			9	2			1	1
		7	0			1	1			6	0			4	4
		8	0			10	8			3	0
		4	0			30	19						movie 2	2	2
		3	0							28	3			1	1
		1	0		movie 2	16	11							3	3
	sum	46	0			1	1		movie 2	10	3
						6	5			1	1
	movie 2	16	0							16	1		movie 3	5	3
		14	0			23	17			9	1			5	3
		6	0
		1	0		movie 3	13	10			36	6
		37	0			4	0
						9	8		movie 3	12	1
	movie 3	2	0			3	3			6	1
		11	1			28	21			8	1
		13	1							5	3
		10	0
		4	0							31	6
		40	2
		mean				mean				mean				mean
		41	0.666667			27	19			31.6667	5			4	3.33333

[truncated: 18 more sheets: Fig. 5c, Fig. 5d, Fig. 6b, Fig. 6c, Fig. 6d, Fig. 6f, Fig. 6g, Fig. 6h, Fig. 6j, Fig. 6k, Suppl. Fig. 1a, Suppl. Fig. 1b, Suppl. Fig. 2a, Suppl. Fig. 2b, Suppl. Fig. 2c, Suppl. Fig. 2e, Suppl. Fig. 2f, Suppl. Fig. 3c]
